# Supplementary material for: Erythrocytic α-Synuclein in Parkinson’s Disease and Progressive Supranuclear Palsy—A Pilot Study
Source: Biomedicines. 2024 Nov 2;12(11):2510. doi: 10.3390/biomedicines12112510 (PMC11592387; doi:10.3390/biomedicines12112510)
Supplement: Supplementary file 1 [file biomedicines-12-02510-s001.zip]

Archive with 1 entries (1 files):
- biomedicines-3278620-supplementary.pdf
